# Supplementary material for: Smart Optogenetics for Real‐Time Automated Control of Cardiac Electrical Activity
Source: Adv Sci (Weinh). 2026 Feb 13;13(20):e22759. doi: 10.1002/advs.202522759 (PMC13067851; doi:10.1002/advs.202522759)
Supplement: Supplementary file 2 — Supporting File 2: advs74173‐sup‐0002‐FigureS1‐S16.zip. [file ADVS-13-e22759-s001.zip]

Archive with 16 entries (16 files):
- OptoAI_FigS1.png
- OptoAI_FigS10.png
- OptoAI_FigS11.png
- OptoAI_FigS12.png
- OptoAI_FigS13.png
- OptoAI_FigS14.png
- OptoAI_FigS15.png
- OptoAI_FigS16.png
- OptoAI_FigS2.png
- OptoAI_FigS3.png
- OptoAI_FigS4.png
- OptoAI_FigS5.png
- OptoAI_FigS6.png
- OptoAI_FigS7.png
- OptoAI_FigS8.png
- OptoAI_FigS9.png
