# Supplementary material for: Smart Optogenetics for Real‐Time Automated Control of Cardiac Electrical Activity
Source: Adv Sci (Weinh). 2026 Feb 13;13(20):e22759. doi: 10.1002/advs.202522759 (PMC13067851; doi:10.1002/advs.202522759)
Supplement: Supplementary file 3 — Supporting File 3: advs74173‐sup‐0003‐VideoS1‐S3.zip. [file ADVS-13-e22759-s003.zip]

Archive with 3 entries (3 files):
- SupplVid1.mp4
- SupplVid2.mp4
- SupplVid3.mp4
